# Supplementary material for: Single Nucleotide Polymorphisms of Immunity-Related Genes and Their Effects on Immunophenotypes in Different Pig Breeds
Source: Genes (Basel). 2021 Aug 31;12(9):1377. doi: 10.3390/genes12091377 (PMC8471458; doi:10.3390/genes12091377)
Supplement: Supplementary file 1 [file genes-12-01377-s001.zip]

Archive with 1 entries (1 files):
- genes-1334561-supplementary.pdf
